# Supplementary material for: Benefits of Physiotherapy Interventions in Survivors of Childhood Cancer: A Systematic Review with Meta-Analysis
Source: Cancers (Basel). 2026 Mar 6;18(5):855. doi: 10.3390/cancers18050855 (PMC12984369; doi:10.3390/cancers18050855)
Supplement: Supplementary file 1 [file cancers-18-00855-s001.zip]

Archive with 1 entries (1 files):
- cancers-4153543-supplementary.pdf
